# Supplementary material for: Plasma volume, cell volume, total blood volume and F factor in the tree shrew
Source: PLoS One. 2020 Sep 3;15(9):e0234835. doi: 10.1371/journal.pone.0234835 (PMC7470369; doi:10.1371/journal.pone.0234835)
Supplement: S2 File — (XLSX) [file pone.0234835.s002.xlsx]

## Sheet: Sheet1
Code	T2			T4			T6		Mean body	Plasma	ERR(%)
	Time(s)	Conc		Time(s)	Conc		Time(s)	Conc	hematocrit	volume (ml)
1	120	0.1953		240	0.2043		360	0.185	0.4103	7.31	0.01
2	120	0.2382		260	0.2517		360	0.2445	0.3671	7.19	0.01
3	140	0.2711		240	0.2826		360	0.272	0.4296	6.19	0.01
4	120	0.2257		240	0.2358		360	0.2165	0.3549	6.7	0.01
5	120	0.2523		240	0.2677		360	0.2557	0.4387	6.54	0.01
6	120	0.2609		280	0.2817		380	0.2703	0.4049	6.09	0.01
7	120	0.2543		240	0.2637		360	0.2539	0.3441	6.91	0.02
8	150	0.1942		300	0.2018		380	0.1981	0.4193	8.82	0.01
9	120	0.2374		240	0.2413		360	0.2329	0.3576	7.61	0.02
10	120	0.2061		240	0.222		360	0.2006	0.4296	6.27	0.01
11	120	0.1963		300	0.211		360	0.2044	0.3699	7.52	0.01
12	120	0.1962		260	0.2143		360	0.2053	0.3656	7.78	0.01
13	120	0.2829		240	0.3056		380	0.282	0.3884	5.3	0.01
14	120	0.2382		260	0.2517		360	0.2445	0.3959	7.18	0.01
15	120	0.2691		260	0.2741		380	0.2477	0.3742	5.62	0.01
16	120	0.2128		240	0.2258		360	0.2049	0.389	6.52	0.01
17	120	0.2856		280	0.284		360	0.2774	0.4038	6.28	0.02
18	180	0.2405		260	0.2397		360	0.2284	0.3627	6.7	0.01
19	140	0.295		300	0.2763		360	0.2738	0.3673	6.13	0.03
20	120	0.3011		240	0.3063		400	0.2726	0.297	5.4	0.02
21	120	0.2951		240	0.3025		360	0.2918	0.2802	6.12	0.02
22	120	0.2444		240	0.2658		360	0.2502	0.3026	6.15	0.01
23	120	0.2673		240	0.2787		360	0.2639	0.3765	6.25	0.01
24	120	0.2685		270	0.271		360	0.2679	0.353	6.94	0.02
